# Supplementary material for: Live Drosophila melanogaster Larvae Deter Oviposition by Drosophila suzukii
Source: Insects. 2022 Jul 29;13(8):688. doi: 10.3390/insects13080688 (PMC9408982; doi:10.3390/insects13080688)
Supplement: Supplementary file 1 [file insects-13-00688-s001.zip]

Archive with 2 entries (2 files):
- File S1.xlsx
- Table S1.pdf
