# Supplementary material for: Live Drosophila melanogaster Larvae Deter Oviposition by Drosophila suzukii
Source: Insects. 2022 Jul 29;13(8):688. doi: 10.3390/insects13080688 (PMC9408982; doi:10.3390/insects13080688)
Supplement: Supplementary file 1 [file insects-13-00688-s001.zip › File S1.xlsx]

## Sheet: Fig2
Figure 2
Block	Experiment name	Preinoc	Blank
1	Virgin female DM	1	9
1	Virgin female DM	5	2
1	Virgin female DM	0	2
1	Virgin female DM	2	4
1	Virgin female DM	2	4
1	Virgin female DM	0	5
1	Blank control	4	6
1	Blank control	17	11
1	Blank control	19	13
1	Blank control	2	5
1	Blank control	5	7
1	Blank control	30	11
2	Virgin female DM	10	16
2	Virgin female DM	0	3
2	Virgin female DM	13	9
2	Virgin female DM	0	3
2	Virgin female DM	1	2
2	Virgin female DM	21	12
2	Blank control	5	4
2	Blank control	31	22
2	Blank control	7	11
2	Blank control	18	16
2	Blank control	5	7
2	Blank control	6	9
3	Virgin female DM	9	3
3	Virgin female DM	13	14
3	Virgin female DM	28	25
3	Virgin female DM	12	5
3	Virgin female DM	10	6
3	Blank control	11	4
3	Blank control	13	7
3	Blank control	26	28
3	Blank control	4	8
3	Blank control	9	34

## Sheet: Fig3
Figure 3
Block	Experiment name	Preinoc	Blank
1	Virgin male DM	7	25
1	Virgin male DM	6	2
1	Virgin male DM	6	7
1	Virgin male DM	5	8
1	Blank control	37	14
1	Blank control	17	17
1	Blank control	17	37
1	Blank control	30	39
2	Virgin male DM	21	4
2	Virgin male DM	8	7
2	Virgin male DM	21	19
2	Virgin male DM	8	3
2	Virgin male DM	4	13
2	Virgin male DM	13	49
2	Blank control	5	4
2	Blank control	31	22
2	Blank control	7	11
2	Blank control	18	16
2	Blank control	5	3
2	Blank control	6	4

## Sheet: Fig4
Figure 4
Block	Experiment name	preinoc	blank
1	Mated female DM	2	1
1	Mated female DM	21	45
1	Mated female DM	20	3
1	Mated female DM	18	55
1	Mated female DM	55	26
1	Mated female DM	3	6
1	Mated female DM	16	8
1	Mated female DM	33	16
1	Mated male DM	45	55
1	Mated male DM	21	31
1	Mated male DM	27	30
1	Mated male DM	49	19
1	Mated male DM	19	54
1	Mated male DM	53	27
1	Mated male DM	20	88
1	Mated male DM	21	35
1	Control	24	39
1	Control	11	54
1	Control	13	21
1	Control	13	12
1	Control	40	34
1	Control	15	27
1	Control	22	29
1	Control	31	20
2	Mated female DM	13	26
2	Mated female DM	29	30
2	Mated female DM	36	30
2	Mated female DM	17	6
2	Mated female DM	26	18
2	Mated female DM	14	5
2	Mated female DM	26	59
2	Mated female DM	41	1
2	Mated male DM	51	19
2	Mated male DM	30	26
2	Mated male DM	16	5
2	Mated male DM	44	20
2	Mated male DM	39	2
2	Mated male DM	19	50
2	Mated male DM	6	11
2	Mated male DM	12	14
2	Control	2	17
2	Control	52	93
2	Control	19	72
2	Control	9	25
2	Control	19	20
2	Control	32	26
2	Control	18	29
2	Control	5	19

## Sheet: Fig5
Figure 5
Block	Experiment name	preinoc	blank
1	Transferred DM eggs	11	9
1	Transferred DM eggs	49	13
1	Transferred DM eggs	21	37
1	Transferred DM eggs	5	10
1	Transferred DM eggs	53	13
1	Transferred DM eggs	2	2
1	Transferred DM eggs	10	2
1	Transferred DM eggs	3	2
1	Transferred DM eggs	3	9
1	Transferred DM eggs	4	6
1	Control	0	12
1	Control	8	7
1	Control	4	17
1	Control	12	19
1	Control	9	25
1	Control	2	12
1	Control	8	7
1	Control	15	24
1	Control	4	24
1	Control	22	9
2	Transferred DM eggs	6	0
2	Transferred DM eggs	4	13
2	Transferred DM eggs	23	7
2	Transferred DM eggs	9	3
2	Transferred DM eggs	29	12
2	Transferred DM eggs	28	31
2	Transferred DM eggs	23	21
2	Transferred DM eggs	43	9
2	Transferred DM eggs	16	12
2	Transferred DM eggs	30	3
2	Control	8	3
2	Control	10	60
2	Control	14	10
2	Control	11	0
2	Control	17	12
2	Control	6	4
2	Control	9	23
2	Control	6	44
2	Control	6	11
2	Control	4	3

## Sheet: Fig6
Figure 6
Block	Experiment name	preinoc	blank
1	DM eggs removed	25	64
1	DM eggs removed	13	10
1	DM eggs removed	15	31
1	DM eggs removed	45	36
1	DM eggs removed	10	4
1	DM eggs removed	28	35
1	DM eggs removed	27	36
1	DM eggs removed	70	17
1	DM eggs removed	58	70
1	DM eggs removed	31	22
1	Control	20	13
1	Control	22	40
1	Control	10	90
1	Control	45	40
1	Control	10	35
1	Control	10	28
1	Control	7	8
1	Control	33	56
1	Control	13	8
1	Control	16	38
2	DM eggs removed	0	2
2	DM eggs removed	1	0
2	DM eggs removed	0	0
2	DM eggs removed	16	15
2	DM eggs removed	7	3
2	DM eggs removed	4	0
2	DM eggs removed	20	14
2	DM eggs removed	4	5
2	DM eggs removed	16	13
2	DM eggs removed	5	1
2	Control	2	22
2	Control	14	24
2	Control	4	22
2	Control	0	2
2	Control	4	0
2	Control	0	6
2	Control	1	10
2	Control	0	0
2	Control	0	7
2	Control	6	30

## Sheet: Fig7
Figure 7
Block	Experiment name	Preinoc	Blank
1	Hexane wash from DM adult flies	57	27
1	Hexane wash from DM adult flies	28	42
1	Hexane wash from DM adult flies	53	38
1	Hexane wash from DM adult flies	18	57
1	Hexane wash from DM adult flies	34	33
1	Hexane wash from DM adult flies	26	48
1	Hexane wash from SWD adult flies	31	68
1	Hexane wash from SWD adult flies	43	40
1	Hexane wash from SWD adult flies	28	50
1	Hexane wash from SWD adult flies	47	36
1	Hexane wash from SWD adult flies	39	24
1	Hexane wash from SWD adult flies	48	35
1	Control	12	35
1	Control	6	44
1	Control	12	45
1	Control	11	99
1	Control	9	76
1	Control	13	46
2	Hexane wash from DM adult flies	16	29
2	Hexane wash from DM adult flies	53	43
2	Hexane wash from DM adult flies	26	11
2	Hexane wash from DM adult flies	40	34
2	Hexane wash from DM adult flies	13	21
2	Hexane wash from DM adult flies	4	35
2	Hexane wash from SWD adult flies	69	45
2	Hexane wash from SWD adult flies	48	28
2	Hexane wash from SWD adult flies	45	21
2	Hexane wash from SWD adult flies	82	14
2	Hexane wash from SWD adult flies	29	34
2	Hexane wash from SWD adult flies	32	76
2	Control	25	42
2	Control	14	52
2	Control	6	68
2	Control	4	30
2	Control	38	49
2	Control	5	54

## Sheet: Fig8
Figure 8
Block	Experiment name	Preinoc	Blank
1	Hexane wash DM larvae	11	12
1	Hexane wash DM larvae	17	30
1	Hexane wash DM larvae	14	7
1	Hexane wash DM larvae	18	10
1	Hexane wash DM larvae	40	9
1	Hexane wash DM larvae	18	49
1	Hexane wash SWD larvae	12	17
1	Hexane wash SWD larvae	46	11
1	Hexane wash SWD larvae	30	33
1	Hexane wash SWD larvae	11	2
1	Hexane wash SWD larvae	63	15
1	Hexane wash SWD larvae	15	29
1	Control	25	22
1	Control	14	22
1	Control	18	35
1	Control	17	50
1	Control	9	32
1	Control	6	23
2	Hexane wash DM larvae	107	19
2	Hexane wash DM larvae	13	19
2	Hexane wash DM larvae	44	10
2	Hexane wash DM larvae	50	54
2	Hexane wash DM larvae	80	38
2	Hexane wash DM larvae	51	12
2	Hexane wash SWD larvae	44	47
2	Hexane wash SWD larvae	49	43
2	Hexane wash SWD larvae	10	16
2	Hexane wash SWD larvae	9	13
2	Hexane wash SWD larvae	90	18
2	Hexane wash SWD larvae	14	18
2	Control	5	26
2	Control	14	47
2	Control	11	53
2	Control	26	48
2	Control	16	30
2	Control	16	69
3	Hexane wash DM larvae	34	22
3	Hexane wash DM larvae	9	41
3	Hexane wash DM larvae	1	5
3	Hexane wash DM larvae	2	12
3	Hexane wash DM larvae	4	17
3	Hexane wash DM larvae	13	38
3	Hexane wash SWD larvae	15	14
3	Hexane wash SWD larvae	9	4
3	Hexane wash SWD larvae	26	18
3	Hexane wash SWD larvae	5	15
3	Hexane wash SWD larvae	9	34
3	Hexane wash SWD larvae	15	8
3	Control	12	46
3	Control	8	26
3	Control	12	23
3	Control	24	34
3	Control	7	9
3	Control	6	30

## Sheet: Fig9
Figure 9
Block	Experiment name	Preinoc	Blank
1	Transferred DM larvae live	9	22
1	Transferred DM larvae live	1	3
1	Transferred DM larvae live	2	19
1	Transferred DM larvae live	3	26
1	Transferred DM larvae live	0	16
1	Transferred DM larvae live	0	13
1	Transferred DM larvae dead	9	0
1	Transferred DM larvae dead	10	6
1	Transferred DM larvae dead	13	2
1	Transferred DM larvae dead	31	8
1	Transferred DM larvae dead	19	32
1	Transferred DM larvae dead	20	11
1	Transferred SWD larvae live	7	29
1	Transferred SWD larvae live	9	11
1	Transferred SWD larvae live	5	6
1	Transferred SWD larvae live	1	4
1	Transferred SWD larvae live	6	14
1	Transferred SWD larvae live	11	4
1	Transferred SWD larvae dead	14	18
1	Transferred SWD larvae dead	11	10
1	Transferred SWD larvae dead	12	2
1	Transferred SWD larvae dead	13	7
1	Transferred SWD larvae dead	33	1
1	Transferred SWD larvae dead	14	12
2	Transferred DM larvae live	4	40
2	Transferred DM larvae live	16	36
2	Transferred DM larvae live	11	58
2	Transferred DM larvae live	7	47
2	Transferred DM larvae live	9	21
2	Transferred DM larvae live	18	62
2	Transferred DM larvae dead	24	3
2	Transferred DM larvae dead	12	6
2	Transferred DM larvae dead	41	44
2	Transferred DM larvae dead	3	30
2	Transferred DM larvae dead	6	15
2	Transferred DM larvae dead	14	27
2	Transferred SWD larvae live	15	31
2	Transferred SWD larvae live	9	23
2	Transferred SWD larvae live	9	13
2	Transferred SWD larvae live	6	33
2	Transferred SWD larvae live	12	15
2	Transferred SWD larvae live	32	27
2	Transferred SWD larvae dead	9	21
2	Transferred SWD larvae dead	20	30
2	Transferred SWD larvae dead	50	24
2	Transferred SWD larvae dead	28	27
2	Transferred SWD larvae dead	57	24
2	Transferred SWD larvae dead	23	10
3	Transferred DM larvae live	15	54
3	Transferred DM larvae live	9	23
3	Transferred DM larvae live	17	80
3	Transferred DM larvae live	6	45
3	Transferred DM larvae live	8	28
3	Transferred DM larvae live	9	31
3	Transferred DM larvae dead	40	20
3	Transferred DM larvae dead	43	24
3	Transferred DM larvae dead	65	59
3	Transferred DM larvae dead	60	28
3	Transferred DM larvae dead	49	24
3	Transferred DM larvae dead	47	81
3	Transferred SWD larvae live	12	51
3	Transferred SWD larvae live	57	32
3	Transferred SWD larvae live	33	19
3	Transferred SWD larvae live	24	12
3	Transferred SWD larvae live	31	38
3	Transferred SWD larvae live	18	45
3	Transferred SWD larvae dead	35	55
3	Transferred SWD larvae dead	53	54
3	Transferred SWD larvae dead	47	53
3	Transferred SWD larvae dead	65	55
3	Transferred SWD larvae dead	71	37
3	Transferred SWD larvae dead	39	37

## Sheet: Fig10
Figure 10
Block	Experiment name	Preinoc	Blank
1	DM larvae removal	27	85
1	DM larvae removal	31	30
1	DM larvae removal	11	34
1	DM larvae removal	31	14
1	DM larvae removal	43	23
1	DM larvae removal	22	41
1	Live DM larvae	30	89
1	Live DM larvae	16	23
1	Live DM larvae	3	7
1	Live DM larvae	33	64
1	Live DM larvae	15	32
1	Live DM larvae	11	55
1	SWD larvae removal	14	40
1	SWD larvae removal	13	73
1	SWD larvae removal	12	47
1	SWD larvae removal	18	52
1	SWD larvae removal	59	24
1	SWD larvae removal	36	94
1	Live SWD larvae	53	19
1	Live SWD larvae	63	50
1	Live SWD larvae	49	24
1	Live SWD larvae	28	7
1	Live SWD larvae	10	24
1	Live SWD larvae	30	19
2	DM larvae removal	12	11
2	DM larvae removal	13	83
2	DM larvae removal	7	51
2	DM larvae removal	14	33
2	DM larvae removal	17	39
2	DM larvae removal	14	51
2	Live DM larvae	14	20
2	Live DM larvae	17	62
2	Live DM larvae	5	82
2	Live DM larvae	4	33
2	Live DM larvae	5	50
2	Live DM larvae	6	60
2	SWD larvae removal	3	5
2	SWD larvae removal	41	72
2	SWD larvae removal	7	4
2	SWD larvae removal	19	14
2	SWD larvae removal	6	45
2	SWD larvae removal	7	48
2	Live SWD larvae	18	19
2	Live SWD larvae	11	32
2	Live SWD larvae	34	57
2	Live SWD larvae	23	3
2	Live SWD larvae	13	15
2	Live SWD larvae	59	65
3	DM larvae removal	94	73
3	DM larvae removal	21	68
3	DM larvae removal	19	97
3	DM larvae removal	21	92
3	DM larvae removal	53	115
3	DM larvae removal	72	39
3	Live DM larvae	41	25
3	Live DM larvae	14	161
3	Live DM larvae	5	85
3	Live DM larvae	49	87
3	Live DM larvae	22	127
3	Live DM larvae	58	154
3	SWD larvae removal	103	47
3	SWD larvae removal	42	76
3	SWD larvae removal	83	281
3	SWD larvae removal	24	43
3	SWD larvae removal	77	54
3	SWD larvae removal	63	50
3	Live SWD larvae	42	39
3	Live SWD larvae	58	96
3	Live SWD larvae	53	85
3	Live SWD larvae	77	22
3	Live SWD larvae	101	76
3	Live SWD larvae	45	23

## Sheet: Fig11
Figure 11
Block	Experiment name	Preinoc	Blank
1	Frozen insitu DM larvae	10	43
1	Frozen insitu DM larvae	34	17
1	Frozen insitu DM larvae	15	76
1	Frozen insitu DM larvae	21	59
1	Frozen insitu DM larvae	9	22
1	Frozen insitu DM larvae	27	58
1	Transferred DM larvae live	19	64
1	Transferred DM larvae live	10	17
1	Transferred DM larvae live	4	10
1	Transferred DM larvae live	17	33
1	Transferred DM larvae live	35	91
1	Transferred DM larvae live	14	9
1	Frozen insitu SWD larvae	12	51
1	Frozen insitu SWD larvae	57	32
1	Frozen insitu SWD larvae	33	19
1	Frozen insitu SWD larvae	24	12
1	Frozen insitu SWD larvae	31	38
1	Frozen insitu SWD larvae	18	45
1	Transferred SWD larvae live	61	33
1	Transferred SWD larvae live	15	57
1	Transferred SWD larvae live	19	21
1	Transferred SWD larvae live	16	6
1	Transferred SWD larvae live	24	49
1	Transferred SWD larvae live	13	17
2	Frozen insitu DM larvae	75	6
2	Frozen insitu DM larvae	71	28
2	Frozen insitu DM larvae	21	92
2	Frozen insitu DM larvae	54	20
2	Frozen insitu DM larvae	75	39
2	Frozen insitu DM larvae	19	28
2	Transferred DM larvae live	27	40
2	Transferred DM larvae live	13	41
2	Transferred DM larvae live	45	75
2	Transferred DM larvae live	25	14
2	Transferred DM larvae live	11	19
2	Transferred DM larvae live	20	66
2	Frozen insitu SWD larvae	54	2
2	Frozen insitu SWD larvae	48	41
2	Frozen insitu SWD larvae	35	34
2	Frozen insitu SWD larvae	42	20
2	Frozen insitu SWD larvae	75	69
2	Frozen insitu SWD larvae	49	23
2	Transferred SWD larvae live	51	34
2	Transferred SWD larvae live	26	9
2	Transferred SWD larvae live	59	10
2	Transferred SWD larvae live	37	24
2	Transferred SWD larvae live	19	65
2	Transferred SWD larvae live	31	61
3	Frozen insitu DM larvae	57	18
3	Frozen insitu DM larvae	33	26
3	Frozen insitu DM larvae	13	0
3	Frozen insitu DM larvae	20	45
3	Frozen insitu DM larvae	74	36
3	Frozen insitu DM larvae	47	14
3	Transferred DM larvae live	10	15
3	Transferred DM larvae live	11	29
3	Transferred DM larvae live	24	47
3	Transferred DM larvae live	12	66
3	Transferred DM larvae live	4	11
3	Transferred DM larvae live	6	42
3	Frozen insitu SWD larvae	26	21
3	Frozen insitu SWD larvae	73	19
3	Frozen insitu SWD larvae	52	8
3	Frozen insitu SWD larvae	92	5
3	Frozen insitu SWD larvae	21	11
3	Frozen insitu SWD larvae	50	45
3	Transferred SWD larvae live	31	64
3	Transferred SWD larvae live	95	55
3	Transferred SWD larvae live	18	33
3	Transferred SWD larvae live	35	52
3	Transferred SWD larvae live	29	53
3	Transferred SWD larvae live	17	38
